# Supplementary material for: Development of a PCR Assay for the Identification of Salmonella Thompson
Source: Microorganisms. 2026 Apr 20;14(4):927. doi: 10.3390/microorganisms14040927 (PMC13118338; doi:10.3390/microorganisms14040927)
Supplement: Supplementary file 1 [file microorganisms-14-00927-s001.zip › Tables 1, 2 and 3.xlsx]

## Sheet: 1_Salmonella Thompson strains
	Table S1 Salmonella enterica serovar Thompson strains
				Polymerase Chain reaction for serovar Thompson
Laboratory identification	Sample identification	Source	Date of isolation	PCR	mPCR
OLF-Salm-PCR_Th1	C94800358	Egg	Not available	+	+
OLF-Salm-PCR_Th2	DART2001-70	Environmental - egg	Not available	+	+
OLF-Salm-PCR_Th3	LEV 7303 SA 20034741	Beef	Not available	+	+
OLF-Salm-PCR_Th4	SARB #62 CDC B2637	Human	Not available	+	+
OLF-Salm-PCR_Th5	S-MBS0108A	Chicken Organ/Tissue	2012-12-12	+	+
OLF-Salm-PCR_Th6	S-MBS7974A	Chicken Cecal Content	2013-10-29	+	+
OLF-Salm-PCR_Th7	08D021 13-6	Not available	Not available	+	+
OLF-Salm-PCR_Th8	265-4	Not available	Not available	+	+
OLF-Salm-PCR_Th9	CAL-FD-2006-MI-0604-0001	Environmental	Not available	+	+
OLF-Salm-PCR_Th10	Salm26-253-RVS-XLT	Surface water	2024-10-07	+	+
OLF-Salm-PCR_Th11	Salm63-18-RVS	Surface water	Not available	+	+
OLF-Salm-PCR_Th12	Salm63-76-18-RVS	Surface water	Not available	+	+
OLF-Salm-PCR_Th13	CAL-FD-2018-MI-0826-02-1	Environmental	Not available	+	+
OLF-Salm-PCR_Th14	DART2003-550-1	Environmental - egg	Not available	+	+
OLF-Salm-PCR_Th15	DART2003-550-2	Environmental - egg	Not available	+	+
OLF-Salm-PCR_Th16	DART2003-643-2	Environmental - egg	Not available	+	+
OLF-Salm-PCR_Th17	DART2003-643-6	Environmental - egg	Not available	+	+
OLF-Salm-PCR_Th18	DART2003-643-7	Environmental - egg	Not available	+	+
OLF-Salm-PCR_Th19	OLC-11	Not available	Not available	+	+
OLF-Salm-PCR_Th20	OLF12102	Not available	Not available	+	+
OLF-Salm-PCR_Th21	OLF13034	Not available	Not available	+	+
OLF-Salm-PCR_Th22	S-MBS0136A	Chicken Organ/Tissue	2012-12-12	+	+
OLF-Salm-PCR_Th23	S-MBS0230R	Chicken Meat	2012-12-13	+	+
OLF-Salm-PCR_Th24	S-MBS0306R	Chicken Meat	2013-01-10	+	+
OLF-Salm-PCR_Th25	S-MBS0317R	Chicken Meat	2013-01-16	+	+
OLF-Salm-PCR_Th26	S-MBS0338R	Chicken Meat	2013-01-16	+	+
OLF-Salm-PCR_Th27	S-MBS0339R	Chicken Meat	2013-01-17	+	+
OLF-Salm-PCR_Th28	S-MBS0448R	Chicken Meat	2013-02-06	+	+
OLF-Salm-PCR_Th29	S-MBS0500A	Chicken Organ/Tissue	2012-12-11	+	+
OLF-Salm-PCR_Th30	S-MBS0514A	Chicken Carcass	2012-12-11	+	+
OLF-Salm-PCR_Th31	S-MBS0905R	Chicken Meat	2013-05-08	+	+
OLF-Salm-PCR_Th32	S-MBS0939A	Chicken Cecal Content	2012-12-17	+	+
OLF-Salm-PCR_Th33	S-MBS1222A	Chicken Cecal Content	2013-01-09	+	+
OLF-Salm-PCR_Th34	S-MBS1236R	Chicken Meat	2013-07-18	+	+
OLF-Salm-PCR_Th35	S-MBS1240A	Chicken Cecal Content	2013-01-10	+	+
OLF-Salm-PCR_Th36	S-MBS1459A	Chicken Cecal Content	2013-01-21	+	+
OLF-Salm-PCR_Th37	S-MBS1488R	Chicken Rinse Carcass	2013-09-11	+	+
OLF-Salm-PCR_Th38	S-MBS1663A	Chicken Body Fluid/Excretion	2013-01-28	+	+
OLF-Salm-PCR_Th39	S-MBS1689A	Chicken Cecal Content	2013-01-29	+	+
OLF-Salm-PCR_Th40	S-MBS1765A	Chicken Body Fluid/Excretion	2013-01-30	+	+
OLF-Salm-PCR_Th41	S-MBS1862A	Chicken Carcass	2013-02-04	+	+
OLF-Salm-PCR_Th42	S-MBS1864A	Chicken Cecal Content	2013-02-04	+	+
OLF-Salm-PCR_Th43	S-MBS1985A	Chicken Carcass	2013-02-07	+	+
OLF-Salm-PCR_Th44	S-MBS1988A	Chicken	2013-02-07	+	+
OLF-Salm-PCR_Th45	S-MBS2293A	Chicken Cecal Content	2013-02-20	+	+
OLF-Salm-PCR_Th46	S-MBS2967A	Chicken Body Fluid/Excretion	2013-03-18	+	+
OLF-Salm-PCR_Th47	S-MBS2968A	Chicken Carcass	2013-03-18	+	+
OLF-Salm-PCR_Th48	S-MBS3372A	Chicken Organ/Tissue	2013-04-04	+	+
OLF-Salm-PCR_Th49	S-MBS3374A	Chicken Carcass	2013-04-04	+	+
OLF-Salm-PCR_Th50	S-MBS3375A	Chicken Organ/Tissue	2013-04-04	+	+
OLF-Salm-PCR_Th51	S-MBS3376A	Chicken Organ/Tissue	2013-04-04	+	+
OLF-Salm-PCR_Th52	S-MBS3627A	Chicken Carcass	2013-04-15	+	+
OLF-Salm-PCR_Th53	S-MBS3803A	Chicken	2013-04-25	+	+
OLF-Salm-PCR_Th54	S-MBS3977A	Chicken Body Fluid/Excretion	2013-05-02	+	+
OLF-Salm-PCR_Th55	S-MBS4292A	Chicken	2013-05-21	+	+
OLF-Salm-PCR_Th56	S-MBS4294A	Chicken	2013-05-21	+	+
OLF-Salm-PCR_Th57	S-MBS4527A	Chicken Rinse Carcass	2013-06-03	+	+
OLF-Salm-PCR_Th58	S-MBS4661A	Chicken Cecal Content	2013-06-03	+	+
OLF-Salm-PCR_Th59	S-MBS4826A	Chicken Rinse Carcass	2013-06-10	+	+
OLF-Salm-PCR_Th60	S-MBS5203A	Chicken Carcass	2013-06-28	+	+
OLF-Salm-PCR_Th61	S-MBS5613A	Chicken Carcass	2013-07-18	+	+
OLF-Salm-PCR_Th62	S-MBS5650A	Chicken	2013-07-17	+	+
OLF-Salm-PCR_Th63	S-MBS5893A	Chicken Body Fluid/Excretion	2013-07-30	+	+
OLF-Salm-PCR_Th64	S-MBS6027A	Chicken Body Fluid/Excretion	2013-08-02	+	+
OLF-Salm-PCR_Th65	S-MBS6887A	Chicken	2013-09-12	+	+
OLF-Salm-PCR_Th66	S-MBS7263A	Chicken	2013-09-27	+	+
OLF-Salm-PCR_Th67	S-MBS7469A	Chicken	2013-10-03	+	+
OLF-Salm-PCR_Th68	S-MBS8162A	Chicken Cecal Content	2013-11-06	+	+
OLF-Salm-PCR_Th69	S-MBS8320A	Chicken Cecal Content	2013-11-13	+	+
OLF-Salm-PCR_Th70	STH-FD-2002-2003	Fresh Spinach	2002-08-12	-	-
OLF-Salm-PCR_Th71	STH-FD-2004-0495-0001	Environmental - egg	Not available	+	+
OLF-Salm-PCR_Th72	STH-FD-2005-MI-1459-0002	Environmental - egg	Not available	+	+
OLF-Salm-PCR_Th73	STH-FD-2008-MI-0022	Environmental- egg	Not available	+	+
OLF-Salm-PCR_Th74	S-MBS1864A	Chicken Cecal Content	2013-02-23	+	+
OLF-Salm-PCR_Th75	S-MBS3468A	Chicken Cecal Content	2013-11-20	+	+
OLF-Salm-PCR_Th76	S-MBS2608A	Chicken Cecal Content	2013-12-12	+	+
OLF-Salm-PCR_Th77	S-MBS2651A	Chicken Cecal Content	2013-12-12	+	+
OLF-Salm-PCR_Th78	S-MBS1600R	Chicken Thigh-retail	2013-12-30	+	+
Strains of Salmonella enterica serovar Thompson (Th1 - Th78, n = 78) were tested by PCR for Salmonella serovar Thompson and were also tested by a multiplex PCR (mPCR) which included additional primers for detecting Salmonella serovars Enteritidis, Typhimurium and Heidelberg as well as primers for the genus Salmonella and for a universal bacteria control.

## Sheet: 2_Non_Salmonella organisms
	Table S2 Non _Salmonella organisms
				Polymerase Chain reaction for serovar Thompson
Laboratory Identification	Name of organism	Identification #	Source	PCR	mPCR
OLF-Salm-PCR_Spec_Panel#1	Citrobacter freundii Passage 1	ATCC 27853	American Type Culture Collection	-	-
OLF-Salm-PCR_Spec_Panel#2	Citrobacter freundii	97	Unavailable	-	-
OLF-Salm-PCR_Spec_Panel#3	Citrobacter diversum	14B042-8	Unavailable	-	-
OLF-Salm-PCR_Spec_Panel#4	Citrobacter diversum	14B036 - 22	Unavailable	-	-
OLF-Salm-PCR_Spec_Panel#5	Citrobacter braakii	HH1	Biosolids	-	-
OLF-Salm-PCR_Spec_Panel#6	Citrobacter braakii	HH5	Biosolids	-	-
OLF-Salm-PCR_Spec_Panel#7	Citrobacter braakii	HH6	Biosolids	-	-
OLF-Salm-PCR_Spec_Panel#8	Citrobacter braakii	HH10	Biosolids	-	-
OLF-Salm-PCR_Spec_Panel#9	Citrobacter freundii	HH11	Biosolids	-	-
OLF-Salm-PCR_Spec_Panel#10	Citrobacter freundii	ATCC8090	American Type Culture Collection	-	-
OLF-Salm-PCR_Spec_Panel#11	Citrobacter sp.	22anna	Unavailable	-	-
OLF-Salm-PCR_Spec_Panel#12	Citrobacter sp.	28anna	Unavailable	-	-
OLF-Salm-PCR_Spec_Panel#13	Citrobacter sp.	35anna	Unavailable	-	-
OLF-Salm-PCR_Spec_Panel#14	Citrobacter sp.	106	Unavailable	-	-
OLF-Salm-PCR_Spec_Panel#15	Citrobacter sp.	2446	Unavailable	-	-
OLF-Salm-PCR_Spec_Panel#16	Citrobacter sp.	RL1	Unavailable	-	-
OLF-Salm-PCR_Spec_Panel#17	Citrobacter sp.	RL3	Unavailable	-	-
OLF-Salm-PCR_Spec_Panel#18	Citrobacter sp.	RL4	Unavailable	-	-
OLF-Salm-PCR_Spec_Panel#19	Citrobacter sp.	RL5	Unavailable	-	-
OLF-Salm-PCR_Spec_Panel#20	Citrobacter sp.	RL6	Unavailable	-	-
OLF-Salm-PCR_Spec_Panel#21	Citrobacter sp.	RL9	Unavailable	-	-
OLF-Salm-PCR_Spec_Panel#22	Proteus mirabilis	12B047 -2B	Unavailable	-	-
OLF-Salm-PCR_Spec_Panel#23	Proteus mirabilis	ADRI 14	Legacy Animal Disease Research Institute	-	-
OLF-Salm-PCR_Spec_Panel#24	Proteus mirabilis	ADRI 5054	Legacy Animal Disease Research Institute	-	-
OLF-Salm-PCR_Spec_Panel#25	Proteus mirabilis	ATCC 25933	American Type Culture Collection	-	-
OLF-Salm-PCR_Spec_Panel#26	Proteus penneri	B413	Unavailable	-	-
OLF-Salm-PCR_Spec_Panel#27	Proteus penneri	ADRI 5041	Legacy Animal Disease Research Institute	-	-
OLF-Salm-PCR_Spec_Panel#28	Proteus vulgaris	78-57	Unavailable	-	-
OLF-Salm-PCR_Spec_Panel#29	Proteus vulgaris	ATCC 13315	American Type Culture Collection	-	-
OLF-Salm-PCR_Spec_Panel#30	Proteus mirabilis	Biosolid #37 strain purified	Biosolid	-	-
OLF-Salm-PCR_Spec_Panel#31	E. coli O157:H7	OLF14106-1	Other-Frozen Pork Shoulder	-	-
OLF-Salm-PCR_Spec_Panel#32	Burkholderia cepacia VLA QA	06B30	Unavailable	-	-
OLF-Salm-PCR_Spec_Panel#33	E. coli [H2S+]	12B46-2A	Unavailable	-	-
OLF-Salm-PCR_Spec_Panel#34	E. coli DH506F	LACTOSE -ve	Unavailable	-	-
OLF-Salm-PCR_Spec_Panel#35	E. coli haemolytica	ADRI #7	Legacy Animal Disease Research Institute	-	-
OLF-Salm-PCR_Spec_Panel#36	E. coli mucoid	ADRI #8	Legacy Animal Disease Research Institute	-	-
OLF-Salm-PCR_Spec_Panel#37	E.coli VLA Sample	10B34	Unavailable	-	-
OLF-Salm-PCR_Spec_Panel#38	E. coli non 01570103	OLF18014-1	Unavailable	-	-
OLF-Salm-PCR_Spec_Panel#39	E. coli O157:H7	OLF18056-2	Unavailable	-	-
OLF-Salm-PCR_Spec_Panel#40	E. coli O157:H7	OLF18057.2	Unavailable	-	-
OLF-Salm-PCR_Spec_Panel#41	E. coli 18	OLF18069.3	Unavailable	-	-
OLF-Salm-PCR_Spec_Panel#42	E. coli O55	OLF13115	Fresh Fruit/Veg-Green onions	-	-
OLF-Salm-PCR_Spec_Panel#43	E. coli O55	OLF13118	Fresh Fruit/Veg-Cilantro	-	-
OLF-Salm-PCR_Spec_Panel#44	E.coli	ATCC 25922	American Type Culture Collection	-	-
OLF-Salm-PCR_Spec_Panel#45	E. coli O157:H7	OLF09002-2	Meat	-	-
OLF-Salm-PCR_Spec_Panel#46	E. coli O157:H7	OLF09008	Unavailable	-	-
OLF-Salm-PCR_Spec_Panel#47	E. coli O157:H7	OLF09014	Ground beef	-	-
OLF-Salm-PCR_Spec_Panel#48	E. coli O157:H7	OLF09021-1	Beef	-	-
OLF-Salm-PCR_Spec_Panel#49	E. coli O157:H7	OLF09025	Ground beef	-	-
OLF-Salm-PCR_Spec_Panel#50	E. coli O157:H7	OLF09086-1	Meat	-	-
OLF-Salm-PCR_Spec_Panel#51	E. coli O157:H7	OLF09114-1	Beef-trimmings	-	-
OLF-Salm-PCR_Spec_Panel#52	Streptococcus canis non-grouping	12B058 VLA	14B036 - 132	-	-
OLF-Salm-PCR_Spec_Panel#53	E. coli O157:H7	OLF10029	Beef-trim	-	-
OLF-Salm-PCR_Spec_Panel#54	E. coli O157:H7	OLF10049-1	Beef-trim	-	-
OLF-Salm-PCR_Spec_Panel#55	E. coli O157:H7	OLF10054	Ground beef trim	-	-
OLF-Salm-PCR_Spec_Panel#56	E. coli O157:H7	OLF10125-1	Beef-trim	-	-
OLF-Salm-PCR_Spec_Panel#57	E. coli O157:H7	OLF10127	Beef	-	-
OLF-Salm-PCR_Spec_Panel#58	E. coli O157:H7	OLF11038	Ground Beef-trim	-	-
OLF-Salm-PCR_Spec_Panel#59	E. coli O157:H7	OLF11039	Beef-trim	-	-
OLF-Salm-PCR_Spec_Panel#60	E. coli O157:H7	OLF11057-1	Veal-liver	-	-
OLF-Salm-PCR_Spec_Panel#61	E. coli O157:H7	OLF11061	Walnuts	-	-
OLF-Salm-PCR_Spec_Panel#62	E. coli O157:H7	OLF11066-1	Imported & Manufactured Food-Walnuts	-	-
OLF-Salm-PCR_Spec_Panel#63	E. coli O157:H7	OLF12013-1	Preformed ground beef patties	-	-
OLF-Salm-PCR_Spec_Panel#64	E. coli O157:H7	OLF12014-1	Beef Burger w/ seasoning	-	-
OLF-Salm-PCR_Spec_Panel#65	E. coli O157:H7	OLF12015-1	Preformed ground beef patties	-	-
OLF-Salm-PCR_Spec_Panel#66	E. coli O157:H7	OLF12016-1	Ground Beef-trim	-	-
OLF-Salm-PCR_Spec_Panel#67	E. coli O157:H7	OLF12019	Preformed ground beef patties	-	-
OLF-Salm-PCR_Spec_Panel#68	E. coli O157:H7	OLF12068-1	Fresh Fruit-veg	-	-
OLF-Salm-PCR_Spec_Panel#69	E. coli 0157:H7 Nalidixic acid resistant lab control	OLF12069-2	Nalidixic Acid Resistant Control	-	-
OLF-Salm-PCR_Spec_Panel#70	E. coli O157:H7	OLF12074	Ground Beef-trim	-	-
OLF-Salm-PCR_Spec_Panel#71	E. coli O157:H7	OLF12077	Ground Beef-trim	-	-
OLF-Salm-PCR_Spec_Panel#72	E. coli O157:H7	OLF12082-1	Ginger Beef Choice, Est	-	-
OLF-Salm-PCR_Spec_Panel#73	E. coli O157:H7	OLF12097	Beef-trim	-	-
OLF-Salm-PCR_Spec_Panel#74	E. coli O157:H7	OLF12100	Ground Beef-trim	-	-
OLF-Salm-PCR_Spec_Panel#75	E. coli O157:H7	OLF12110-3	Garlic Peppercorn Beef Burger	-	-
OLF-Salm-PCR_Spec_Panel#76	E. coli O157:H7	OLF12112	Beef-burger	-	-
OLF-Salm-PCR_Spec_Panel#77	E. coli O157:H7	OLF12113-3	Beef Burger	-	-
OLF-Salm-PCR_Spec_Panel#78	E. coli O157:H7	OLF12114-1	Spiced Ground Beef Patties	-	-
OLF-Salm-PCR_Spec_Panel#79	Listeria monocytogenes	VLA QA 06B29	Unavailable	-	-
OLF-Salm-PCR_Spec_Panel#80	Enterococcus faecalis	1998-4A	Unavailable	-	-
OLF-Salm-PCR_Spec_Panel#81	Campylobacter jejeni 11CRS-33	11CRS-33	Unavailable	-	-
OLF-Salm-PCR_Spec_Panel#82	Enterobacter aerogenes - ATCC 13048	ATCC 13048	American Type Culture Collection	-	-
OLF-Salm-PCR_Spec_Panel#83	Enterococcus faecium - ATCC 35667	ATCC 35667	American Type Culture Collection	-	-
OLF-Salm-PCR_Spec_Panel#84	Pasturella multocida	93DC0125	Unavailable	-	-
OLF-Salm-PCR_Spec_Panel#85	Pasturella pneumotropica	10B20VLA-2B	Unavailable	-	-
OLF-Salm-PCR_Spec_Panel#86	Streptococcus suis serotype 8	14B036 - 140	Unavailable	-	-
OLF-Salm-PCR_Spec_Panel#87	Morganella morganii	08B60-2	Unavailable	-	-
OLF-Salm-PCR_Spec_Panel#88	Streptococcus sanguis ATCC 10556	14B036 - 138	Unavailable	-	-
OLF-Salm-PCR_Spec_Panel#89	Streptococcus faecalis	ADRI strain	Legacy Animal Disease Research Institute	-	-
OLF-Salm-PCR_Spec_Panel#90	Hafnia alvei	ATCC 29926	American Type Culture Collection	-	-
OLF-Salm-PCR_Spec_Panel#91	Klebsiella pneumoniae	ADRI 5055	Legacy Animal Disease Research Institute	-	-
OLF-Salm-PCR_Spec_Panel#92	Streptococcus suis 14B036 - 139	Serotype 5	Unavailable	-	-
OLF-Salm-PCR_Spec_Panel#93	Serratia rubidaea	ADRI 6	Legacy Animal Disease Research Institute	-	-
OLF-Salm-PCR_Spec_Panel#94	Stenotrophomonas maltophilia	03B19	Legacy Animal Disease Research Institute	-	-
OLF-Salm-PCR_Spec_Panel#95	Streptococcus canis 14B036 - 130	05B14 #2	Legacy Animal Disease Research Institute	-	-
OLF-Salm-PCR_Spec_Panel#96	Vibrio diabolicus	MF59F 2M 100AMP	Salmon	-	-
OLF-Salm-PCR_Spec_Panel#97	Aeromonas sp. CU5	N1F34 200AMP	Trout	-	-
OLF-Salm-PCR_Spec_Panel#98	Hafnia alvei	M1M35 100SDM	Trout	-	-
OLF-Salm-PCR_Spec_Panel#99	Enterococcus faecalis	MR4F1 100SDM	Salmon	-	-
OLF-Salm-PCR_Spec_Panel#100	Lelliottia sp.	A1M34 100TE BIG	Trout	-	-
Strains of non-Salmonella bacterial organisms (n=100) were tested by PCR for Salmonella serovar Thompson and were also tested by a multiplex PCR (mPCR) which included additional primers for detecting Salmonella serovars Enteritidis, Typhimurium and Heidelberg as well as primers for the genus Salmonella and for a universal bacteria control.

## Sheet: 3_Salmo serovars excl.Thompson
		Table S3 Salmonella enterica serovars excluding serovar Thompson
				Polymerase Chain reaction for serovar Thompson
Laboratory Identification	Salmonella serotype	Date Collected	Source (=Chicken)	PCR	mPCR
S-MBS0007R	KENTUCKY	2012-11-29	Chicken	-	-
S-MBS0022A	KENTUCKY	2012-11-20	Organ/Tissue	-	-
S-MBS0034A	KENTUCKY	2012-11-14	Carcass	-	-
S-MBS0050A	KENTUCKY	2012-11-14	Organ/Tissue	-	-
S-MBS0060R	KENTUCKY	2012-11-29	Carcass	-	-
S-MBS0387A	HADAR	2012-12-11	Chicken	-	-
S-MBS0377R	HADAR	2013-01-24	Carcass	-	-
S-MBS0022R	HADAR	2012-11-29	Carcass	-	-
S-MBS0405A	HADAR	2012-12-11	Organ/Tissue	-	-
S-MBS0490A	HADAR	2012-12-11	Chicken	-	-
S-MBS0440R	INFANTIS	2013-02-06	Chicken	-	-
S-MBS0710A	INFANTIS	2012-12-05	Body Fluid/Excretion	-	-
S-MBS0939R	INFANTIS	2013-05-15	Carcass	-	-
S-MBS1186R	INFANTIS	2013-07-08	Carcass	-	-
S-MBS1191R	INFANTIS	2013-07-09	Chicken	-	-
S-MBS1175R	SCHWARZENGRUND	2013-07-05	Chicken	-	-
S-MBS1184A	SCHWARZENGRUND	2013-01-08	Body Fluid/Excretion	-	-
S-MBS1486R	SCHWARZENGRUND	2013-09-12	Chicken	-	-
S-MBS0656R	SCHWARZENGRUND	2013-03-13	Chicken	-	-
S-MBS1492R	LIVINGSTONE	2013-09-13	Chicken	-	-
S-MBS0732A	LIVINGSTONE	2012-12-19	Organ/Tissue	-	-
S-MBS0734A	LIVINGSTONE	2012-12-19	Organ/Tissue	-	-
S-MBS0736A	LIVINGSTONE	2012-12-10	Carcass	-	-
S-MBS1203R	LITCHFIELD	2013-07-12	Chicken	-	-
S-MBS2032A	LITCHFIELD	2013-02-11	Chicken	-	-
S-MBS3999A	LITCHFIELD	2013-05-01	Body Fluid/Excretion	-	-
S-MBS5385A	LITCHFIELD	2013-07-11	Carcass	-	-
S-MBS5649A	KIAMBU	2013-07-18	Carcass	-	-
S-MBS0393R	KIAMBU	2013-01-28	Chicken	-	-
S-MBS6200A	KIAMBU	2013-08-13	Chicken	-	-
S-MBS6201A	KIAMBU	2013-08-14	Carcass	-	-
S-MBS2398A	MBANDAKA	2013-02-25	Carcass	-	-
S-MBS2490A	MBANDAKA	2013-02-27	Body Fluid/Excretion	-	-
S-MBS2444A	MBANDAKA	2013-02-26	Chicken	-	-
S-MBS2858A	MBANDAKA	2013-03-13	Chicken	-	-
S-MBS7328A	SENFTENBERG	2013-09-26	Chicken	-	-
S-MBS0650A	SENFTENBERG	2012-12-14	Organ/Tissue	-	-
S-MBS7836A	SENFTENBERG	2013-10-22	Body Fluid/Excretion	-	-
S-MBS1511A	SENFTENBERG	2013-02-04	Body Fluid/Excretion	-	-
S-MBS5996A	BRAENDERUP	2013-08-02	Carcass	-	-
S-MBS5971A	BRAENDERUP	2013-08-02	Carcass	-	-
S-MBS5996A	BRAENDERUP	2013-08-02	Carcass	-	-
S-MBS0410A	BRAENDERUP	2012-12-11	Carcass	-	-
S-MBS7874A	CUBANA	2013-10-23	Carcass	-	-
S-MBS7875A	CUBANA	2013-10-23	Body Fluid/Excretion	-	-
S-MBS3137A	CUBANA	2013-03-26	Organ/Tissue	-	-
S-MBS6141A	CUBANA	2013-08-12	Body Fluid/Excretion	-	-
S-MBS0969R	NEWPORT	2013-05-23	Chicken	-	-
OLF15264.3	NEWPORT	2015-10-22	Environmental	-	-
S447	NEWPORT	2017-02-01	Environmental	-	-
S566	NEWPORT	2017-02-01	Environmental	-	-
S-MBS1730R	AGONA	2013-11-04	Carcass	-	-
S-MBS6154A	AGONA	2013-08-13	Carcass	-	-
S-MBS4122A	AGONA	2013-05-08	Chicken	-	-
S-MBS5646A	AGONA	2013-07-18	Carcass	-	-
S-MBS5696A	LIVERPOOL	2013-07-18	Body Fluid/Excretion	-	-
S-MBS0332R	LIVERPOOL	2013-01-17	Chicken	-	-
S-MBS0503A	LIVERPOOL	2012-12-11	Organ/Tissue	-	-
S-MBS1213A	LIVERPOOL	2013-01-09	Carcass	-	-
S-MBS1223A	MONTEVIDEO	2013-01-09	Body Fluid/Excretion	-	-
S-MBS4170A	MONTEVIDEO	2013-05-10	Carcass	-	-
S-MBS5662A	MONTEVIDEO	2013-07-18	Body Fluid/Excretion	-	-
S-MBS6912A	MONTEVIDEO	2013-09-12	Chicken	-	-
S-MBS0683R	MUENCHEN	2013-03-19	Not available	-	-
S-MBS1731A	MUENCHEN	2013-01-30	Carcass	-	-
S-MBS3894A	MUENCHEN	2013-04-29	Carcass	-	-
S-MBS2412A	MUENCHEN	2013-02-25	Carcass	-	-
S-MBS7001A	WORTHINGTON	2013-09-18	Chicken	-	-
S-MBS2826A	WORTHINGTON	2013-03-12	Body Fluid/Excretion	-	-
S-MBS4193A	WORTHINGTON	2013-05-13	Chicken	-	-
S-MBS0537R	WORTHINGTON	2013-02-19	Chicken	-	-
S-MBS0841R	OTHMARSCHEN	2013-04-22	Chicken	-	-
S-MBS0851A	OTHMARSCHEN	2012-12-12	Body Fluid/Excretion	-	-
S-MBS6856A	OTHMARSCHEN	2013-12-12	Chicken	-	-
S-MBS1307A	ANATUM	2013-01-14	Body Fluid/Excretion	-	-
S-MBS0920A	ANATUM	2012-12-17	Body Fluid/Excretion	-	-
S-MBS8277A	ANATUM	2013-11-12	Body Fluid/Excretion	-	-
S-MBS1794R	TENNESSEE	2013-11-14	Carcass	-	-
S-MBS7767A	TENNESSEE	2013-10-21	Body Fluid/Excretion	-	-
S-MBS7767A	TENNESSEE	2013-10-21	Body Fluid/Excretion	-	-
S-MBS0003A	SAINTPAUL	2012-11-21	Organ/Tissue	-	-
S-MBS1185R	SAINTPAUL	2100-07-09	Chicken	-	-
S-MBS2415A	SAINTPAUL	2013-02-25	Body Fluid/Excretion	-	-
S-MBS2428A	INDIANA	2013-02-26	Chicken	-	-
S-MBS4589A	INDIANA	2013-05-30	Carcass	-	-
S-MBS0630R	PUTTEN	2013-07-03	Carcass	-	-
S-MBS2944A	PUTTEN	2013-03-18	Body Fluid/Excretion	-	-
S-MBS6671A	MOLADE	2013-08-29	Body Fluid/Excretion	-	-
S-MBS0919R	MOLADE	2013-05-09	Chicken	-	-
S-MBS2185A	POONA	2013-02-14	Chicken	-	-
S-MBS7082A	ALBANY	2013-09-19	Chicken	-	-
S-MBS0599R	BERTA	2013-03-04	Chicken	-	-
S-MBS6793A	RUBISLAW	2013-09-06	Chicken	-	-
S-MBS0969R	NEWPORT	2013-05-23	Chicken	-	-
S-MBS7545A	OUAKAM	2013-10-08	Body Fluid/Excretion	-	-
S-MBS8505A	HOLCOMB	2013-11-21	Body Fluid/Excretion	-	-
S-MBS7277A	ORION	2013-09-26	Carcass	-	-
S-MBS2890A	GIVE	2013-03-14	Carcass	-	-
S-MBS0594R	WIDEMARSH	2013-03-04	Chicken	-	-
S-MBS0947R	JOHANNESBURG	2013-05-16	Chicken	-	-
Strains of Salmonella organisms belonging to various serovars (n = 100) but not the serovar Thompson were tested by PCR for Salmonella serovar Thompson and were also tested by a multiplex PCR (mPCR) which included additional primers for detecting Salmonella serovars Enteritidis, Typhimurium and Heidelberg as well as primers for the genus Salmonella and for a universal bacteria control.
